# Supplementary material for: The ACTyourCHANGE in Teens Study Protocol: An Acceptance and Commitment Therapy-Based Intervention for Adolescents with Obesity: A Randomized Controlled Trial
Source: Int J Environ Res Public Health. 2021 Jun 9;18(12):6225. doi: 10.3390/ijerph18126225 (PMC8296029; doi:10.3390/ijerph18126225)
Supplement: Supplementary file 1 [file ijerph-18-06225-s001.zip]

Archive with 1 entries (1 files):
- ijerph-1209000-SI.pdf
